# Supplementary material for: Structural and Functional Characterization of Anti-A33 Antibodies Reveal a Potent Cross-Species Orthopoxviruses Neutralizer
Source: PLoS Pathog. 2015 Sep 1;11(9):e1005148. doi: 10.1371/journal.ppat.1005148 (PMC4556652; doi:10.1371/journal.ppat.1005148)
Supplement: S2 Table — (XLSX) [file ppat.1005148.s002.xlsx]

## Sheet: Sheet1
Antibody	A33 Variant	KD (M)	Kon (M-1s-1)	Koff (s-1)	R2	X2
Ab on chip
A2C7	L118M/L140M	6.45 E-11	1.79 E6	1.15 E-4	0.986	0.99
A20G2	L118M/L140M	6.59 E-11	1.61 E6	1.06 E-4	0.987	0.99
A27D7	L118M/L140M	1.44 E-8	1.09 E6	1.56 E-2	0.983	0.98
A33 on chip
A2C7	~WT (K123A)	1.88 E-10	3.33 E5	6.27 E-5	1	1.31
	L118M/L140M	1.14 E-10	5.58 E5	6.36 E-5	1	1.06
	D115A	1.01 E-10	3.50 E5	3.54 E-5	1	0.49
	Y116A	2.68 E-10	1.23 E5	3.30 E-5	1	0.94
	D115A/Y116A	2.43 E-10	1.18 E5	2.88 E-5	1	1.61
	L118R	N/A1	N/A	N/A	N/A	N/A
	K161A	2.75 E-10	1.93 E5	5.30 E-5	1	1.4
	D168A	2.07 E-10	2.55 E5	5.28 E-5	1	0.61
	D170A	1.64 E-10	2.90 E6	4.75 E-4	0.941	0.16
	Q173R	N/A	N/A	N/A	N/A	N/A
	Q117K/L118S	N/A	N/A	N/A	N/A	N/A
	Q117K/L118S/Q173R	N/A	N/A	N/A	N/A	N/A
A20G2	~WT (K123A)	1.51 E-10	1.29 E5	1.95 E-5	1	0.38
	L118M/L140M	2.77 E-10	3.08 E5	8.53 E-5	1	0.07
	D115A	1.13 E-10	7.34 E5	8.28 E-5	1	0.08
	Y116A	1.86 E-10	2.42 E5	4.51 E-5	0.999	0.63
	D115A/Y116A	2.58 E-10	2.71 E5	6.99 E-5	1	1.43
	L118R	1.75 E-10	9.49 E5	1.66 E-4	1	0.09
	K161A	9.81 E-11	5.27 E5	5.17 E-5	0.999	1.76
	D168A	1.85 E-10	4.74 E5	8.78 E-5	1	0.05
	D170A	9.23 E-11	8.18 E5	7.55 E-5	0.999	0.46
	Q173R	N/A	N/A	N/A	N/A	N/A
	Q117K/L118S	1.14 E-9	4.18 E5	4.74 E-4	1	0.16
	Q117K/L118S/Q173R	N/A	N/A	N/A	N/A	N/A
A27D7	~WT (K123A)	<1 E-12	5.46 E4	<1 E-7	0.999	1.14
	L118M/L140M	<1 E-12	4.04 E5	<1 E-7	0.999	0.48
	D115A	3.55 E-11	1.29 E5	4.58 E-5	0.998	0.89
	Y116A	5.36 E-10	1.85 E5	9.91 E-5	0.999	0.86
	D115A/Y116A	1.25 E-8	1.18 E6	1.48 E-2	0.997	0.27
	L118R	2.78 E-11	1.50 E6	4.18 E-5	0.999	0.04
	K161A	<1 E-12	3.98 E5	<1 E-7	0.999	1
	D168A	1.64 E-11	4.58 E5	7.92 E-6	1	0.35
	D170A	2.53 E-11	1.28 E6	3.25 E-5	0.998	0.78
	Q173R	2.07 E-11	9.76 E5	2.01 E-5	0.999	0.37
	Q117K/L118S	1.17 E-10	2.16 E5	2.54 E-5	1	0.2
	Q117K/L118S/Q173R	4.71 E-11	1.24 E5	5.84 E-6	1	1.04
1N/A, not available, since no binding has been observed
